# Supplementary material for: Combining botanical collections and ecological data to better describe plant community diversity
Source: PLoS One. 2021 Jan 7;16(1):e0244982. doi: 10.1371/journal.pone.0244982 (PMC7790410; doi:10.1371/journal.pone.0244982)
Supplement: S1 Table — (XLSX) [file pone.0244982.s005.xlsx]

## Sheet: Sheet1
S1 Table. Species lists generated using sampling approaches used in floristic botany (opportunistic search pattern with associated specimen collections) and plant ecology
(quantitative data taken along transects). Checkmarks indicate that the species was found using the respective approach. Each species is linked to several ecologically
informative metrics, which are defined in the text. Species in bold represent the instances where species were found along transects, but not with the opportunistic search.
Family	Species	Collection	Transect	Longevity	Habit	Functional group	Nativity	Introduced and Cultivated	C value	Wetland Indicator Status
Adoxaceae	Sambucus canadensis L.	✓		Perennial	Woody	W	Introduced	Y	0	FAC
Adoxaceae	Viburnum edule (Michx.) Raf.	✓		Perennial	Woody	W	Native	N	6	FACW
Adoxaceae	Viburnum lantana L.	✓	✓	Perennial	Woody	W	Introduced	Y	0	NA
Adoxaceae	Viburnum opulus L.	✓		Perennial	Woody	W	Introduced	Y	0	FAC
Adoxaceae	Viburnum trilobum Marshall	✓		Perennial	Woody	W	Introduced	Y	0	FAC
Aizoaceae	Delosperma sp.	✓		Variable	Forb	VF	Introduced	Y	0	NA
Alismataceae	Alisma triviale Pursh	✓		Perennial	Forb	PF	Native	N	3	OBL
Alismataceae	Sagittaria sp. L.	✓		Perennial	Forb	PF	Native	N	NA	OBL
Amaranthaceae	Amaranthus albus L.	✓		Annual	Forb	AF	Introduced	N	0	FACU
Amaranthaceae	Amaranthus blitoides S. Watson	✓		Annual	Forb	AF	Native	N	4	FAC
Amaranthaceae	Amaranthus palmeri S. Watson	✓		Annual	Forb	AF	Native	N	0	FACU
Amaranthaceae	Amaranthus powellii S. Watson	✓		Annual	Forb	AF	Native	N	5	UPL
Amaranthaceae	Amaranthus retroflexus L.	✓		Annual	Forb	AF	Introduced	N	0	FACU
Amaranthaceae	Atriplex canescens (Pursh) Nutt.	✓		Perennial	Woody	W	Native	N	7	UPL
Amaranthaceae	Atriplex heterosperma Bunge	✓		Annual	Forb	AF	Introduced	N	0	NA
Amaranthaceae	Atriplex subspicata (Nutt.) Rydb.	✓		Annual	Forb	AF	Native	N	NA	UPL
Amaranthaceae	Chenopodium album L.	✓	✓	Annual	Forb	AF	Introduced	N	0	FACU
Amaranthaceae	Chenopodium atrovirens Rydb.	✓		Annual	Forb	AF	Native	N	5	UPL
Amaranthaceae	Chenopodium berlandieri subsp. Zschackii (J.Murr) Zobel	✓		Annual	Forb	AF	Native	N	2	NA
Amaranthaceae	Chenopodium fremontii S. Watson	✓		Annual	Forb	AF	Native	N	6	FACU
Amaranthaceae	Chenopodium hians Standl.	✓		Annual	Forb	AF	Native	N	NA	UPL
Amaranthaceae	Chenopodium leptophyllum (Moq.) Nutt. ex S. Wats.	✓		Annual	Forb	AF	Native	N	5	FACU
Amaranthaceae	Chenopodium pratericola Rydb.	✓		Annual	Forb	AF	Native	N	4	UPL
Amaranthaceae	Chenopodium simplex (Torr.) Raf.	✓		Annual	Forb	AF	Native	N	2	NA
Amaranthaceae	Dysphania botrys (L.) Mosyakin & Clemants	✓		Annual	Forb	AF	Introduced	N	0	FACU
Amaranthaceae	Froelichia gracilis (Hook.) Moq.	✓		Annual	Forb	AF	Native	N	4	UPL
Amaranthaceae	Kochia scoparia (L.) Schrad.	✓	✓	Annual	Forb	AF	Introduced	N	0	FAC
Amaranthaceae	Krascheninnikovia lanata (Pursh) A.D.J. Meeuse & Smit	✓		Perennial	Woody	W	Native	N	8	UPL
Amaranthaceae	Monolepis nuttalliana (Schult.) Greene	✓		Annual	Forb	AF	Native	N	4	FAC
Amaranthaceae	Salsola tragus L.	✓		Annual	Forb	AF	Introduced	N	0	FACU
Amaryllidaceae	Allium aflatunense B. Fedtsch.	✓		Perennial	Forb	PF	Introduced	Y	0	NA
Amaryllidaceae	Allium sp. L.	✓		Perennial	Forb	PF	Introduced	Y	0	NA
Anacardiaceae	Cotinus coggygria Scop.	✓		Perennial	Woody	W	Introduced	Y	0	NA
Anacardiaceae	Rhus glabra L.	✓		Perennial	Woody	W	Native	N	6	UPL
Anacardiaceae	Rhus trilobata Nutt.	✓		Perennial	Woody	W	Native	N	5	UPL
Anacardiaceae	Rhus typhina L.	✓		Perennial	Woody	W	Introduced	Y	0	NA
Anacardiaceae	Toxicodendron rydbergii (Small ex Rydb.) Greene	✓	✓	Perennial	Woody	W	Native	N	3	FACU
Apiaceae	Aegopodium podagraria L.	✓		Perennial	Forb	PF	Introduced	Y	0	NA
Apiaceae	Conium maculatum L.	✓	✓	Biennial	Forb	BF	Introduced	N	0	FACW
Apiaceae	Daucus carota L.	✓		Biennial	Forb	BF	Introduced	N	0	UPL
Apiaceae	Lomatium orientale Coult. & Rose	✓		Perennial	Forb	PF	Native	N	6	UPL
Apocynaceae	Apocynum androsaemifolium L.	✓		Perennial	Forb	PF	Native	N	1	FACU
Apocynaceae	Apocynum cannabinum L.	✓		Perennial	Forb	PF	Native	N	2	FAC
Apocynaceae	Asclepias pumila (A. Gray) Vail	✓		Perennial	Forb	PF	Native	N	4	UPL
Apocynaceae	Asclepias speciosa Torr.	✓	✓	Perennial	Forb	PF	Native	N	3	FAC
Apocynaceae	Vinca minor L.	✓		Perennial	Forb	PF	Introduced	Y	0	NA
Araceae	Lemna minor L.	✓		Perennial	Forb	PF	Native	N	2	OBL
Araceae	Lemna minuta Kunth	✓		Perennial	Forb	PF	Native	N	NA	OBL
Araliaceae	Hedera helix L.	✓		Perennial	Woody	W	Introduced	Y	0	UPL
Asparagaceae	Asparagus officinalis L.	✓	✓	Perennial	Forb	PF	Native	N	0	FACU
Asparagaceae	Maianthemum stellatum (L.) Link	✓	✓	Perennial	Forb	PF	Native	N	7	FACU
Asparagaceae	Muscari botryoides (L.) Mill	✓		Perennial	Forb	PF	Introduced	Y	0	NA
Asparagaceae	Ornithogalum umbellatum L.	✓		Perennial	Forb	PF	Introduced	Y	0	FACU
Asparagaceae	Yucca glauca Nutt.	✓	✓	Perennial	Woody	W	Native	N	4	UPL
Asteraceae	Achillea filipendulina Lam.	✓		Perennial	Forb	PF	Introduced	Y	0	NA
Asteraceae	Achillea millefolium L.	✓	✓	Perennial	Forb	PF	Native	N	4	FACU
Asteraceae	Ambrosia psilostachya DC.	✓	✓	Perennial	Forb	PF	Native	N	3	FACU
Asteraceae	Ambrosia tomentosa Nutt.	✓		Perennial	Forb	PF	Native	N	3	NA
Asteraceae	Ambrosia trifida L.	✓	✓	Annual	Forb	AF	Native	N	0	FAC
Asteraceae	Arctium minus (Hill) Bernh.	✓	✓	Biennial	Forb	BF	Introduced	N	0	FACU
Asteraceae	Artemisia biennis Willd.	✓		Biennial	Forb	BF	Introduced	N	0	FACU
Asteraceae	Artemisia campestris L.	✓		Perennial	Forb	PF	Native	N	5	FACU
Asteraceae	Artemisia dracunculus L.	✓		Perennial	Forb	PF	Native	N	3	UPL
Asteraceae	Artemisia frigida Willd.	✓		Perennial	Woody	W	Native	N	4	UPL
Asteraceae	Artemisia ludoviciana Nutt.	✓	✓	Perennial	Forb	PF	Native	N	4	FACU
Asteraceae	Bidens frondosa L.	✓		Annual	Forb	AF	Introduced	N	0	FACW
Asteraceae	Bidens vulgata Greene	✓		Annual	Forb	AF	Native	N	NA	OBL
Asteraceae	Brickellia californica (Torr. & Gray) A. Gray	✓		Perennial	Woody	W	Native	N	7	FACU
Asteraceae	Brickellia eupatorioides (L.) Shinners	✓		Perennial	Forb	PF	Native	N	6	UPL
Asteraceae	Carduus nutans L.	✓	✓	Variable	Forb	VF	Introduced	N	0	FACU
Asteraceae	Centaurea dealbata Willd.	✓		Perennial	Forb	PF	Introduced	Y	0	NA
Asteraceae	Centaurea diffusa Lam.	✓		Variable	Forb	VF	Introduced	N	0	UPL
Asteraceae	Centaurea montana L.	✓		Perennial	Forb	PF	Introduced	Y	0	NA
Asteraceae	Centaurea ×psammogena G. Gáyer [diffusa × stoebe]	✓		Variable	Forb	VF	Introduced	N	0	UPL
Asteraceae	Cichorium intybus L.	✓		Perennial	Forb	PF	Introduced	N	0	FACU
Asteraceae	Cirsium arvense (L.) Scop.	✓	✓	Perennial	Forb	PF	Introduced	N	0	FAC
Asteraceae	Conyza canadensis (L.) Cronquist	✓	✓	Annual	Forb	AF	Introduced	N	0	FACU
Asteraceae	Coreopsis tinctoria Nutt.	✓		Annual	Forb	AF	Introduced	N	3	FAC
Asteraceae	Dieteria bigelovii var. bigelovii	✓		Perennial	Forb	PF	Native	N	3	FACW
Asteraceae	Dyssodia papposa (Vent.) Hitchc.	✓		Annual	Forb	AF	Native	N	2	UPL
Asteraceae	Echinacea purpurea (L.) Moench	✓		Perennial	Forb	PF	Introduced	Y	0	NA
Asteraceae	Echinops ritro L.	✓		Perennial	Forb	PF	Introduced	Y	0	NA
Asteraceae	Ericameria nauseosa (Pall. ex Pursh) G.L. Nesom & G.I. Baird	✓	✓	Perennial	Woody	W	Native	N	3	UPL
Asteraceae	Erigeron divergens Torr. & A. Gray	✓		Variable	Forb	VF	Native	N	4	NA
Asteraceae	Gaillardia pulchella Foug.	✓		Variable	Forb	VF	Native	N	5	UPL
Asteraceae	Grindelia squarrosa (Pursh) Dunal	✓		Perennial	Forb	PF	Native	N	1	FACU
Asteraceae	Gutierrezia sarothrae (Pursh) Britton & Rusby	✓		Perennial	Woody	W	Native	N	3	UPL
Asteraceae	Helianthus annuus L.	✓		Annual	Forb	AF	Native	N	1	FACU
Asteraceae	Helianthus petiolaris Nutt.	✓		Annual	Forb	AF	Native	N	2	UPL
Asteraceae	Helianthus sp.		✓	NA	Forb	NA	NA	N	NA	NA
Asteraceae	Heliomeris multiflora Nutt.	✓		Perennial	Forb	PF	Native	N	4	UPL
Asteraceae	Heterotheca villosa (Pursh) Shinners	✓	✓	Perennial	Forb	PF	Native	N	3	UPL
Asteraceae	Lactuca serriola L.	✓	✓	Variable	Forb	VF	Introduced	N	0	FAC
Asteraceae	Lactuca tatarica subsp. Pulchella (Pursh) Stebbins	✓		Perennial	Forb	PF	Native	N	3	UPL
Asteraceae	Lapsana communis L.	✓		Annual	Forb	AF	Introduced	N	0	FAC
Asteraceae	Liatris punctata Hook.	✓		Perennial	Forb	PF	Native	N	6	UPL
Asteraceae	Lygodesmia juncea (Pursh) D. Don ex Hook.	✓		Perennial	Forb	PF	Native	N	4	UPL
Asteraceae	Machaeranthera tanacetifolia (Kunth) Nees	✓		Variable	Forb	VF	Native	N	2	UPL
Asteraceae	Onopordum acanthium L.	✓	✓	Biennial	Forb	BF	Introduced	N	0	UPL
Asteraceae	Packera tridenticulata (Rydb.) W.A. Weber & A. Löve	✓		Perennial	Forb	PF	Native	N	7	UPL
Asteraceae	Pericome caudata A. Gray	✓		Perennial	Forb	PF	Native	N	6	UPL
Asteraceae	Picradeniopsis oppositifolia (Nutt.) Rydb. ex Britt.	✓		Perennial	Forb	PF	Native	N	2	UPL
Asteraceae	Ratibida columnifera (Nutt.) Wooton & Standl.	✓		Perennial	Forb	PF	Native	N	4	UPL
Asteraceae	Scorzonera laciniata L.	✓	✓	Variable	Forb	VF	Introduced	N	0	UPL
Asteraceae	Senecio spartioides Torr. & A. Gray	✓		Perennial	Forb	PF	Native	N	5	UPL
Asteraceae	Solidago canadensis		✓	Perennial	Forb	PF	Native	N	5	FACU
Asteraceae	Solidago gigantea Aiton	✓		Perennial	Forb	PF	Native	N	6	FACW
Asteraceae	Solidago missouriensis Nutt.	✓		Perennial	Forb	PF	Native	N	5	UPL
Asteraceae	Sonchus asper (L.) Hill	✓		Annual	Forb	AF	Introduced	N	0	FAC
Asteraceae	Sonchus oleracea L.	✓		Annual	Forb	AF	Introduced	N	0	UPL
Asteraceae	Symphyotrichum boreale (Torr. & A. Gray) A. Löve & D. Löve	✓		Perennial	Forb	PF	Native	N	7	OBL
Asteraceae	Symphyotrichum ericoides (L.) G.L. Nesom	✓		Perennial	Forb	PF	Native	N	4	FACU
Asteraceae	Symphyotrichum falcatum (Lindl.) G.L. Nesom	✓		Perennial	Forb	PF	Native	N	4	FACU
Asteraceae	Symphyotrichum porteri (A. Gray) G.L. Nesom	✓		Perennial	Forb	PF	Native	N	6	FACU
Asteraceae	Taraxacum officinale F.H. Wigg.	✓	✓	Perennial	Forb	PF	Introduced	N	0	FACU
Asteraceae	Thelesperma megapotamicum (Spreng.) Kuntze	✓		Perennial	Forb	PF	Native	N	5	UPL
Asteraceae	Tragopogon dubius Scop.	✓	✓	Variable	Forb	VF	Introduced	N	0	UPL
Asteraceae	Tragopogon porrifolius L.	✓		Biennial	Forb	BF	Introduced	N	0	UPL
Asteraceae	Verbesina encelioides subsp. Exauriculata (Cav.) Benth. & Hook. f. ex A. Gray	✓		Annual	Forb	AF	Introduced	N	0	FAC
Asteraceae	Xanthium strumarium L.	✓		Annual	Forb	AF	Introduced	N	0	FAC
Berberidaceae	Berberis aquifolium Pursh	✓		Perennial	Woody	W	NA	Y	NA	UPL
Berberidaceae	Berberis repens Lindl.	✓		Perennial	Woody	W	Native	N	NA	NA
Bignoniaceae	Catalpa speciosa (Warder) Warder ex Engelm.	✓		Perennial	Woody	W	Introduced	Y	0	FACU
Boraginaceae	Asperugo procumbens L.	✓		Annual	Forb	AF	Introduced	N	0	UPL
Boraginaceae	Cryptantha minima Rydb.	✓		Annual	Forb	AF	Native	N	3	UPL
Boraginaceae	Cynoglossum officinale L.	✓	✓	Variable	Forb	VF	Introduced	N	0	FACU
Boraginaceae	Hydrophyllum fendleri var. fendleri (A. Gray) A. Heller	✓		Perennial	Forb	PF	Native	N	7	FAC
Boraginaceae	Lappula occidentalis (S. Wats.) Greene	✓	✓	Annual	Forb	AF	Introduced	N	2	UPL
Boraginaceae	Lappula occidentalis var. occidentalis (S. Wats.) Greene	✓		Annual	Forb	AF	Introduced	N	2	UPL
Boraginaceae	Lithospermum incisum Lehm.	✓		Perennial	Forb	PF	Native	N	5	UPL
Boraginaceae	Nama dichotomum (Ruiz & Pav.) Choisy	✓		Annual	Forb	AF	Native	N	10	UPL
Boraginaceae	Phacelia heterophylla Pursh	✓		Perennial	Forb	PF	Native	N	6	FACU
Boraginaceae	Symphytum officinale L.	✓		Perennial	Forb	PF	Introduced	Y	0	NA
Brassicaceae	Alyssum desertorum Stapf	✓		Annual	Forb	AF	Introduced	N	0	UPL
Brassicaceae	Alyssum simplex Rudolphi	✓	✓	Annual	Forb	AF	Introduced	N	0	UPL
Brassicaceae	Barbarea orthoceras Ledeb.	✓	✓	Perennial	Forb	PF	Introduced	N	5	OBL
Brassicaceae	Barbarea vulgaris W.T. Aiton	✓		Perennial	Forb	PF	Introduced	N	0	FAC
Brassicaceae	Berteroa incana (L.) DC.	✓	✓	Variable	Forb	VF	Introduced	N	0	NA
Brassicaceae	Camelina microcarpa Andrz. ex DC.	✓		Annual	Forb	AF	Introduced	N	0	FACU
Brassicaceae	Camelina sativa (L.) Crantz	✓		Variable	Forb	VF	Introduced	N	0	FACU
Brassicaceae	Capsella bursa-pastoris (L.) Medik.	✓	✓	Annual	Forb	AF	Introduced	N	0	FACU
Brassicaceae	Chorispora tenella (Pall.) DC.	✓	✓	Annual	Forb	AF	Introduced	N	0	UPL
Brassicaceae	Descurainia sophia (L.) Webb ex Prantl	✓	✓	Annual	Forb	AF	Introduced	N	0	UPL
Brassicaceae	Erysimum repandum		✓	Annual	Forb	AF	Introduced	N	0	NA
Brassicaceae	Hesperis matronalis L.	✓		Perennial	Forb	PF	Introduced	N	0	FACU
Brassicaceae	Lepidium chalepensis L.	✓	✓	Perennial	Forb	PF	Introduced	N	0	NA
Brassicaceae	Lepidium densiflorum Schrad.	✓		Variable	Forb	VF	Introduced	N	0	FAC
Brassicaceae	Lepidium draba L.	✓		Perennial	Forb	PF	Introduced	N	0	UPL
Brassicaceae	Rorippa palustris (L.) Besser	✓		Variable	Forb	VF	Native	N	NA	OBL
Brassicaceae	Sisymbrium altissimum L.	✓	✓	Annual	Forb	AF	Introduced	N	0	FACU
Brassicaceae	Thlaspi arvense L.	✓	✓	Annual	Forb	AF	Introduced	N	0	FACU
Brassicaceae	Turritis glabra L.	✓		Biennial	Forb	BF	Native	N	0	NA
Cactaceae	Opuntia fragilis (Nutt.) Haw.	✓		Perennial	Woody	W	Native	N	3	UPL
Campanulaceae	Campanula glomerata L.	✓		Perennial	Forb	PF	Introduced	Y	0	NA
Campanulaceae	Campanula rapunculoides L.	✓		Perennial	Forb	PF	Introduced	Y	0	NA
Campanulaceae	Campanula rotundifolia L.	✓		Perennial	Forb	PF	Native	N	5	FACU
Cannabaceae	Celtis occidentalis L.	✓	✓	Perennial	Woody	W	Introduced	Y	0	FACU
Cannabaceae	Celtis reticulata Torr.	✓		Perennial	Woody	W	Native	N	6	FACU
Cannabaceae	Humulus lupulus var. neomexicanus A. Nels. & Cockerell	✓		Perennial	Forb	PF	Native	N	5	FACU
Caprifoliaceae	Dipsacus laciniatus L.	✓		Biennial	Forb	BF	Introduced	N	0	UPL
Caprifoliaceae	Lonicera tatarica L.	✓	✓	Perennial	Woody	W	Introduced	Y	0	FACU
Caprifoliaceae	Symphoricarpos occidentalis Hook.	✓	✓	Perennial	Woody	W	Native	N	3	FAC
Caryophyllaceae	Pseudostellaria jamesiana (Torr.) W.A. Weber & R.L. Hartman	✓		Perennial	Forb	PF	Native	N	6	UPL
Caryophyllaceae	Saponaria officinalis L.	✓		Perennial	Forb	PF	Introduced	N	0	FACU
Caryophyllaceae	Silene latifolia Poir.	✓		Annual	Forb	AF	Introduced	N	0	NA
Caryophyllaceae	Stellaria media (L.) Vill.	✓		Annual	Forb	AF	Introduced	N	0	FACU
Celastraceae	Euonymus europaeus L.	✓		Perennial	Woody	W	Introduced	Y	0	NA
Celastraceae	Euonymus kiautschovica Loes., orth.	✓		Perennial	Woody	W	Introduced	Y	0	NA
Cleomaceae	Cleome serrulata Pursh	✓		Annual	Forb	AF	Native	N	2	FACU
Commelinaceae	Tradescantia occidentalis (Britt.) Smyth	✓	✓	Perennial	Forb	PF	Native	N	5	FACU
Convolvulaceae	Calystegia sepium (L.) R. Br.	✓		Perennial	Forb	PF	Native	N	2	FAC
Convolvulaceae	Convolvulus arvensis L.	✓	✓	Perennial	Forb	PF	Introduced	N	0	UPL
Convolvulaceae	Evolvulus nuttallianus Roem. & Schult.	✓		Perennial	Forb	PF	Native	N	6	UPL
Convolvulaceae	Ipomoea leptophylla Torr.	✓		Perennial	Forb	PF	Native	N	6	UPL
Cornaceae	Cornus sericea subsp. sericea L.	✓		Perennial	Woody	W	Native	N	7	FACW
Crassulaceae	Sedum lanceolatum Torr.	✓		Perennial	Forb	PF	Native	N	5	UPL
Crassulaceae	Sedum spurium M. Bieb.	✓		Perennial	Forb	PF	Introduced	Y	0	NA
Crassulaceae	Sempervivum sp. L.	✓		Perennial	Forb	PF	Introduced	Y	0	NA
Cucurbitaceae	Cucurbita foetidissima Kunth	✓		Perennial	Forb	PF	Native	N	2	UPL
Cucurbitaceae	Echinocystis lobata (Michx.) Torr. & A. Gray	✓		Annual	Forb	AF	Native	N	3	FAC
Cupressaceae	Juniperus scopulorum Sarg.	✓	✓	Perennial	Woody	W	Native	N	5	UPL
Cyperaceae	Bolboschoenus maritimus var. paludosus (A. Nelson) Dorn	✓		Perennial	Graminoid	PG	Native	N	NA	OBL
Cyperaceae	Carex brevior (Dewey) Mack. ex Lunell	✓		Perennial	Graminoid	PG	Native	N	5	FAC
Cyperaceae	Carex emoryi Dewey	✓		Perennial	Graminoid	PG	Native	N	5	OBL
Cyperaceae	Carex nebrascensis		✓	Perennial	Graminoid	PG	Native	N	5	OBL
Cyperaceae	Carex pellita Muhl. ex Willd.	✓		Perennial	Graminoid	PG	Native	N	6	OBL
Cyperaceae	Carex praegracilis W. Boott	✓		Perennial	Graminoid	PG	Native	N	5	FACW
Cyperaceae	Carex vulpinoidea Michx.	✓		Perennial	Graminoid	PG	Native	N	5	FACW
Cyperaceae	Cyperus schweinitzii Torr.	✓		Perennial	Graminoid	PG	Native	N	6	FACU
Cyperaceae	Eleocharis palustris (L.) Roem. & Schult.	✓		Perennial	Graminoid	PG	Native	N	3	OBL
Cyperaceae	Schoenoplectus tabernaemontani (C.C. Gmel.) Palla	✓		Perennial	Graminoid	PG	Native	N	3	OBL
Cyperaceae	Scirpus microcarpus J. Presl & C. Presl	✓		Perennial	Graminoid	PG	Native	N	5	OBL
Cyperaceae	Scirpus pallidus (Britton) Fernald	✓		Perennial	Graminoid	PG	Native	N	5	OBL
Elaeagnaceae	Elaeagnus angustifolia L.	✓		Perennial	Woody	W	Introduced	NA	0	FACU
Equisetaceae	Equisetum laevigatum A. Braun	✓		Perennial	Forb	PF	Native	N	4	FACW
Euphorbiaceae	Chamaesyce geyeri (Engelm. & Gray) Small	✓		Annual	Forb	AF	Native	N	5	UPL
Euphorbiaceae	Chamaesyce glyptosperma (Engelm.) Small	✓		Annual	Forb	AF	Native	N	2	UPL
Euphorbiaceae	Chamaesyce serpyllifolia (Pers.) Small	✓		Annual	Forb	AF	Native	N	0	UPL
Euphorbiaceae	Chamaesyce stictospora (Engelm.) Small	✓		Annual	Forb	AF	Native	N	1	UPL
Euphorbiaceae	Croton texensis (Klotzsch) Muell.-Arg.	✓		Annual	Forb	AF	Native	N	2	UPL
Euphorbiaceae	Euphorbia dentata Michx.	✓		Annual	Forb	AF	Native	N	1	UPL
Euphorbiaceae	Euphorbia esula L.	✓	✓	Perennial	Forb	PF	Introduced	N	0	UPL
Fabaceae	Amorpha fruticosa L.	✓		Perennial	Woody	W	Native	N	7	FACW
Fabaceae	Astragalus cicer L.	✓		Perennial	Forb	PF	Introduced	N	0	UPL
Fabaceae	Astragalus flexuosus (Hook.) Dougl. ex G. Don	✓		Perennial	Forb	PF	Native	N	6	UPL
Fabaceae	Cercis canadensis L.	✓		Perennial	Woody	W	Introduced	Y	0	UPL
Fabaceae	Colutea arborescens L.	✓		Perennial	Woody	W	Introduced	N	0	UPL
Fabaceae	Gleditsia triacanthos L.	✓		Perennial	Woody	W	Introduced	Y	1	FACU
Fabaceae	Glycyrrhiza lepidota Pursh	✓	✓	Perennial	Forb	PF	Native	N	3	FAC
Fabaceae	Lathyrus sylvestris L.	✓		Perennial	Forb	PF	Introduced	Y	0	NA
Fabaceae	Lupinus argenteus Pursh	✓		Perennial	Forb	PF	Native	N	5	UPL
Fabaceae	Lupinus caudatus Kellogg	✓		Perennial	Forb	PF	Native	N	5	UPL
Fabaceae	Medicago lupulina L.	✓	✓	Annual	Forb	AF	Introduced	N	0	FACU
Fabaceae	Medicago sativa L.	✓	✓	Perennial	Forb	PF	Introduced	N	0	UPL
Fabaceae	Melilotus albus Medik.	✓		Variable	Forb	VF	Introduced	N	0	FACU
Fabaceae	Melilotus officinalis (L.) Lam.	✓	✓	Biennial	Forb	BF	Introduced	N	0	FACU
Fabaceae	Psoralidium lanceolatum (Pursh) Rydb.	✓	✓	Perennial	Forb	PF	Native	N	5	UPL
Fabaceae	Psoralidium tenuiflorum (Pursh) Rydb.	✓		Perennial	Forb	PF	Native	N	5	UPL
Fabaceae	Robinia neomexicana A. Gray	✓		Perennial	Woody	W	Introduced	N	4	NA
Fabaceae	Robinia pseudoacacia L.	✓		Perennial	Woody	W	Introduced	Y	0	FACU
Fabaceae	Securigera varia (L.) Lassen	✓		Perennial	Forb	PF	Introduced	N	0	UPL
Fabaceae	Trifolium pratense L.	✓	✓	Perennial	Forb	PF	Introduced	N	0	FACU
Fabaceae	Trifolium repens L.	✓	✓	Perennial	Forb	PF	Introduced	N	0	FACU
Fabaceae	Vicia americana var. minor Hook.	✓		Perennial	Forb	PF	Native	N	6	FACU
Fagaceae	Quercus bicolor Willd.	✓		Perennial	Woody	W	Introduced	Y	0	NA
Fagaceae	Quercus gambelii Nutt.	✓		Perennial	Woody	W	Native	N	5	UPL
Fagaceae	Quercus imbricaria Michx.	✓		Perennial	Woody	W	Introduced	Y	0	FAC
Fagaceae	Quercus macrocarpa Michx.	✓		Perennial	Woody	W	Introduced	Y	0	FACU
Fagaceae	Quercus muhlenbergii Engelm.	✓		Perennial	Woody	W	Introduced	Y	0	FACU
Geraniaceae	Erodium cicutarium (L.) L'Hér. ex Aiton	✓	✓	Annual	Forb	AF	Introduced	N	0	UPL
Grossulariaceae	Ribes aureum Pursh	✓	✓	Perennial	Woody	W	Native	N	6	FAC
Grossulariaceae	Ribes cereum Douglas	✓		Perennial	Woody	W	Native	N	6	UPL
Grossulariaceae	Ribes inerme Rydb.	✓		Perennial	Woody	W	Native	N	5	FACW
Grossulariaceae	Ribes leptanthum A. Gray	✓		Perennial	Woody	W	Native	N	7	UPL
Hydrangeaceae	Philadelphus coronarius L.	✓		Perennial	Woody	W	Introduced	Y	0	NA
Iridaceae	Iris sp. L.	✓		Perennial	Forb	PF	Introduced	Y	0	NA
Juncaceae	Juncus articulatus L.	✓		Perennial	Graminoid	PG	Native	N	0	OBL
Juncaceae	Juncus compressus Jacq.	✓		Perennial	Graminoid	PG	Introduced	N	0	FACW
Juncaceae	Juncus dudleyi Wiegand	✓		Perennial	Graminoid	PG	Native	N	5	FACW
Juncaceae	Juncus effusus L.	✓		Perennial	Graminoid	PG	Introduced	N	0	OBL
Juncaceae	Juncus interior Wiegand	✓		Perennial	Graminoid	PG	Native	N	5	FACW
Juncaceae	Juncus torreyi Coville	✓		Perennial	Graminoid	PG	Native	N	5	FACW
Lamiaceae	Agastache foeniculum (Pursh) Kuntze	✓		Perennial	Forb	PF	Native	N	3	UPL
Lamiaceae	Caryopteris sp.	✓		Perennial	Forb	PF	Introduced	Y	0	NA
Lamiaceae	Lamiastrum galeobdolon (L.) Ehrend. & Polatschek	✓		Perennial	Forb	PF	Introduced	Y	0	NA
Lamiaceae	Leonurus cardiaca L.	✓		Perennial	Forb	PF	Introduced	N	0	NA
Lamiaceae	Marrubium vulgare L.	✓		Perennial	Forb	PF	Introduced	N	0	FACU
Lamiaceae	Nepeta cataria L.	✓		Perennial	Forb	PF	Introduced	N	0	FACU
Lamiaceae	Nepeta racemosa Lam.	✓		Perennial	Forb	PF	Introduced	N	0	NA
Lamiaceae	Perovskia atriplicifolia Benth.	✓		Perennial	Forb	PF	Introduced	Y	0	NA
Lamiaceae	Salvia reflexa Hornem.	✓		Annual	Forb	AF	Native	N	2	UPL
Lamiaceae	Stachys byzantina K. Koch	✓		Perennial	Forb	PF	Introduced	Y	0	NA
Liliaceae	Tulipa sp. L.	✓		Perennial	Forb	PF	Introduced	Y	0	NA
Linaceae	Linum lewisii Pursh	✓		Perennial	Forb	PF	Native	N	4	UPL
Loasaceae	Mentzelia nuda (Pursh) Torr. & A. Gray	✓		Perennial	Forb	PF	Native	N	4	UPL
Malvaceae	Alcea rosea L.	✓		Biennial	Forb	BF	Introduced	Y	0	NA
Malvaceae	Callirhoe involucrata (Torr. & Gray) A. Gray	✓		Perennial	Forb	PF	Native	N	5	UPL
Malvaceae	Malva neglecta Wallr.	✓	✓	Variable	Forb	VF	Introduced	N	0	UPL
Malvaceae	Sphaeralcea coccinea (Nutt.) Rydb.	✓	✓	Perennial	Forb	PF	Native	N	4	UPL
Malvaceae	Tilia americana L.	✓	✓	Perennial	Woody	W	Introduced	Y	0	FACU
Malvaceae	Tilia cordata Mill.	✓		Perennial	Woody	W	Introduced	Y	0	NA
Martyniaceae	Proboscidea louisianica (Mill.) Thell.	✓		Annual	Forb	AF	Native	N	1	FACU
Montiaceae	Phemeranthus parviflorus (Nutt.) Kiger	✓	✓	Perennial	Forb	PF	Native	N	6	UPL
Moraceae	Morus alba L.	✓		Perennial	Woody	W	Introduced	Y	0	FACU
NA	Unknown species		✓	NA	NA	NA	NA	N	NA	NA
Nyctaginaceae	Abronia fragrans Nutt. ex Hook.	✓		Perennial	Forb	PF	Native	N	6	UPL
Nyctaginaceae	Mirabilis hirsuta (Pursh) MacM.	✓		Perennial	Forb	PF	Native	N	6	UPL
Nyctaginaceae	Mirabilis lanceolata (Rydb.) Standl.	✓		Perennial	Forb	PF	Native	N	NA	UPL
Nyctaginaceae	Mirabilis linearis (Pursh) Heimerl	✓	✓	Perennial	Forb	PF	Native	N	5	UPL
Nyctaginaceae	Mirabilis nyctaginea (Michx.) MacMill.	✓	✓	Perennial	Forb	PF	Native	N	2	FACU
Oleaceae	Fraxinus americana L.	✓		Perennial	Woody	W	Introduced	N	0	FACU
Oleaceae	Fraxinus pennsylvanica Marshall	✓	✓	Perennial	Woody	W	Native	N	0	FAC
Oleaceae	Ligustrum vulgare L.	✓		Perennial	Woody	W	Introduced	Y	0	FACU
Oleaceae	Syringa vulgaris L.	✓		Perennial	Woody	W	Introduced	Y	0	NA
Onagraceae	Oenothera albicaulis Pursh	✓		Annual	Forb	AF	Native	N	6	UPL
Onagraceae	Oenothera curtifolia W.L. Wagner & Hoch	✓		Variable	Forb	VF	Native	N	1	FACU
Onagraceae	Oenothera nuttallii Sweet	✓		Perennial	Forb	PF	Native	N	4	UPL
Onagraceae	Oenothera suffrutescens (Ser.) W.L. Wagner & Hoch	✓		Perennial	Forb	PF	Native	N	5	UPL
Onagraceae	Oenothera villosa Thunb.	✓		Biennial	Forb	BF	Native	N	4	FAC
Oxalidaceae	Oxalis dillenii Jacq.	✓		Perennial	Forb	PF	Native	N	NA	FACU
Papaveraceae	Argemone polyanthemos (Fedde) G.B. Ownbey	✓		Variable	Forb	VF	Native	N	3	UPL
Papaveraceae	Eschscholzia californica Cham.	✓		Annual	Forb	AF	Introduced	Y	0	NA
Papaveraceae	Papaver orientale L.	✓		Perennial	Forb	PF	Introduced	Y	0	NA
Pinaceae	Picea pungens Engelm.	✓		Perennial	Woody	W	Native	N	6	FAC
Pinaceae	Picea engelmannii Prry ex Engelm.		✓	Perennial	Woody	W	Native	N	5	FAC
Pinaceae	Pinus edulis Engelm.	✓		Perennial	Woody	W	Native	N	6	UPL
Pinaceae	Pinus ponderosa P. Lawson & C. Lawson	✓	✓	Perennial	Woody	W	Native	N	5	UPL
Pinaceae	Pinus sylvestris L.	✓		Perennial	Woody	W	Introduced	Y	0	NA
Pinaceae	Pseudotsuga menziesii (Mirbel) Franco	✓		Perennial	Woody	W	Native	N	5	FACU
Plantaginaceae	Collinsia parviflora Lindl.	✓		Annual	Forb	AF	Native	N	4	UPL
Plantaginaceae	Linaria dalmatica (L.) P. Mill	✓		Perennial	Forb	PF	Introduced	N	0	UPL
Plantaginaceae	Linaria vulgaris Mill.	✓		Perennial	Forb	PF	Introduced	N	0	UPL
Plantaginaceae	Penstemon sp.		✓	NA	Forb	NA	NA	NA	NA	NA
Plantaginaceae	Penstemon albidus Nutt.	✓		Perennial	Forb	PF	Native	N	5	UPL
Plantaginaceae	Plantago lanceolata L.	✓		Perennial	Forb	PF	Introduced	N	0	FAC
Plantaginaceae	Plantago major L.	✓	✓	Perennial	Forb	PF	Introduced	N	0	FAC
Plantaginaceae	Plantago patagonica Jacq.	✓		Annual	Forb	AF	Native	N	2	UPL
Plantaginaceae	Veronica americana Schwein. ex Benth.	✓		Perennial	Forb	PF	Native	N	6	OBL
Plantaginaceae	Veronica anagallis-aquatica L.	✓		Perennial	Forb	PF	Native	N	0	OBL
Plantaginaceae	Veronica biloba L.	✓		Annual	Forb	AF	Introduced	N	0	NA
Poaceae	Achnatherum hymenoides (Roem. & Schult.) Barkworth	✓		Perennial	Graminoid	PG	Native	N	5	FACU
Poaceae	Aegilops cylindrica Host	✓	✓	Annual	Graminoid	AG	Introduced	N	0	UPL
Poaceae	Agropyron cristatum (L.) Gaertn.	✓	✓	Perennial	Graminoid	PG	Introduced	N	0	UPL
Poaceae	Agrostis gigantea Roth	✓		Perennial	Graminoid	PG	Introduced	N	0	FAC
Poaceae	Agrostis stolonifera L.	✓		Perennial	Graminoid	PG	Introduced	N	0	FACW
Poaceae	Alopecurus aequalis Sobol.	✓		Perennial	Graminoid	PG	Native	N	4	OBL
Poaceae	Alopecurus arundinaceus Poir.	✓	✓	Perennial	Graminoid	PG	Introduced	N	0	FACW
Poaceae	Alopecurus geniculatus L.	✓		Perennial	Graminoid	PG	Introduced	N	0	OBL
Poaceae	Andropogon gerardii Vitman	✓		Perennial	Graminoid	PG	Native	N	9	FACU
Poaceae	Andropogon hallii Hack.	✓		Perennial	Graminoid	PG	Native	N	8	UPL
Poaceae	Aristida purpurea Nutt.	✓		Variable	Graminoid	VG	Native	N	3	UPL
Poaceae	Bothriochloa ischaemum (L.) Keng	✓		Perennial	Graminoid	PG	Introduced	N	0	UPL
Poaceae	Bothriochloa laguroides (DC.) Herter	✓		Perennial	Graminoid	PG	Native	N	2	UPL
Poaceae	Bouteloua curtipendula (Michx.) Torr.	✓		Perennial	Graminoid	PG	Native	N	6	UPL
Poaceae	Bouteloua gracilis (Kunth) Lag. ex Griffiths	✓		Perennial	Graminoid	PG	Native	N	4	UPL
Poaceae	Bromus catharticus subsp. catharticus	✓		Annual	Graminoid	AG	Introduced	N	0	NA
Poaceae	Bromus inermis Leyss.	✓	✓	Perennial	Graminoid	PG	Introduced	N	0	UPL
Poaceae	Bromus japonicus Thunb.	✓		Annual	Graminoid	AG	Introduced	N	0	UPL
Poaceae	Bromus tectorum L.	✓	✓	Annual	Graminoid	AG	Introduced	N	0	UPL
Poaceae	Buchloe dactyloides (Nutt.) Engelm.	✓	✓	Perennial	Graminoid	PG	Native	N	4	FACU
Poaceae	Calamovilfa longifolia (Hook.) Scribn.	✓		Perennial	Graminoid	PG	Native	N	7	UPL
Poaceae	Cenchrus longispinus (Hack.) Fernald	✓		Annual	Graminoid	AG	Native	N	1	UPL
Poaceae	Chloris verticillata Nutt.	✓		Perennial	Graminoid	PG	Native	N	1	UPL
Poaceae	Chloris virgata Sw.	✓		Annual	Graminoid	AG	Native	N	0	FACU
Poaceae	Dactylis glomerata L.	✓	✓	Perennial	Graminoid	PG	Introduced	N	0	FACU
Poaceae	Digitaria sanguinalis (L.) Scop.	✓		Annual	Graminoid	AG	Native	N	0	FACU
Poaceae	Diplachne fusca subsp. Fascicularis (Lam.) P.M. Peterson & N. Snow	✓		Annual	Graminoid	AG	Native	N	4	FACW
Poaceae	Distichlis stricta (Torr.) Rydb.	✓		Perennial	Graminoid	PG	Native	N	4	FACW
Poaceae	Echinochloa crus-galli (L.) P. Beauv.	✓		Annual	Graminoid	AG	Introduced	N	0	FAC
Poaceae	Echinochloa muricata subsp. Microstachya (Wiegand) P. Jauzein	✓		Annual	Graminoid	AG	Introduced	N	0	FACW
Poaceae	Elymus canadensis L.	✓	✓	Perennial	Graminoid	PG	Native	N	4	FAC
Poaceae	Elymus repens (L.) Gould	✓	✓	Perennial	Graminoid	PG	Introduced	N	0	FAC
Poaceae	Elymus trachycaulis (Link) Gould	✓		Perennial	Graminoid	PG	Native	N	4	FACU
Poaceae	Elymus virginicus L.	✓		Perennial	Graminoid	PG	Native	N	5	FAC
Poaceae	Eragrostis cilianensis (All.) Vignolo ex Janch.	✓		Annual	Graminoid	AG	Introduced	N	0	FACU
Poaceae	Eragrostis minor Host	✓		Annual	Graminoid	AG	Introduced	N	0	NA
Poaceae	Eragrostis pectinacea (Michx.) Nees ex Steud.	✓		Annual	Graminoid	AG	Native	N	1	FAC
Poaceae	Festuca rubra L.	✓		Perennial	Graminoid	PG	Introduced	N	5	FAC
Poaceae	Glyceria grandis S. Watson	✓		Perennial	Graminoid	PG	Native	N	6	OBL
Poaceae	Hesperostipa comata (Trin. & Rupr.) Barkworth	✓	✓	Perennial	Graminoid	PG	Native	N	6	UPL
Poaceae	Hordeum jubatum L.	✓	✓	Perennial	Graminoid	PG	Native	N	2	FACW
Poaceae	Hordeum murinum L.	✓	✓	Annual	Graminoid	AG	Introduced	N	0	FAC
Poaceae	Hordeum pusillum Nutt.	✓		Annual	Graminoid	AG	Native	N	1	FACU
Poaceae	Hordeum vulgare		✓	Annual	Graminoid	AG	Introduced	N	0	UPL
Poaceae	Koeleria macrantha (Ledeb.) Schult.	✓		Perennial	Graminoid	PG	Native	N	6	UPL
Poaceae	Leersia oryzoides (L.) Sw.	✓		Perennial	Graminoid	PG	Native	N	0	OBL
Poaceae	Leymus cinereus		✓	Perennial	Graminoid	PG	Native	N	5	FAC
Poaceae	Leymus triticoides		✓	Perennial	Graminoid	PG	Native	N	5	FAC
Poaceae	Lolium perenne L.	✓	✓	Perennial	Graminoid	PG	Introduced	N	0	FAC
Poaceae	Muhlenbergia racemosa (Michx.) Britton, Sterns & Poggenb.	✓		Perennial	Graminoid	PG	Native	N	5	FACW
Poaceae	Munroa squarrosa (Nutt.) Torr.	✓		Annual	Graminoid	AG	Native	N	NA	UPL
Poaceae	Nassella viridula (Trin.) Barkworth	✓	✓	Perennial	Graminoid	PG	Native	N	4	UPL
Poaceae	Panicum capillare L.	✓		Annual	Graminoid	AG	Native	N	0	FAC
Poaceae	Panicum virgatum L.	✓		Perennial	Graminoid	PG	Native	N	5	FACW
Poaceae	Pascopyrum smithii (Rydb.) Barkworth & D.R. Dewey	✓	✓	Perennial	Graminoid	PG	Native	N	5	FACU
Poaceae	Phalaris arundinacea L.	✓	✓	Perennial	Graminoid	PG	Native	N	0	FACW
Poaceae	Phleum pratense		✓	Perennial	Graminoid	PG	Introduced	N	0	FAC
Poaceae	Poa annua L.	✓		Annual	Graminoid	AG	Introduced	N	0	FACU
Poaceae	Poa bulbosa L.	✓	✓	Perennial	Graminoid	PG	Introduced	N	0	FACU
Poaceae	Poa compressa L.	✓		Perennial	Graminoid	PG	Introduced	N	0	FACU
Poaceae	Poa palustris L.	✓	✓	Perennial	Graminoid	PG	Native	N	6	FACW
Poaceae	Poa pratensis L.	✓	✓	Perennial	Graminoid	PG	Introduced	N	0	FAC
Poaceae	Poa secunda J. Presl	✓		Perennial	Graminoid	PG	Native	N	6	FACU
Poaceae	Poa trivialis		✓	Perennial	Graminoid	PG	Introduced	N	0	FACW
Poaceae	Polypogon monspeliensis (L.) Desf.	✓		Annual	Graminoid	AG	Introduced	N	0	FACW
Poaceae	Psathyrostachys juncea (Fisch.) Nevski	✓		Perennial	Graminoid	PG	Introduced	N	0	FACU
Poaceae	Schedonorus arundinaceus (Schreb.) Dumort.	✓	✓	Perennial	Graminoid	PG	Introduced	N	0	FAC
Poaceae	Schedonorus pratensis		✓	Perennial	Graminoid	PG	Introduced	N	0	FACU
Poaceae	Schizachyrium scoparium (Michx.) Nash	✓		Perennial	Graminoid	PG	Native	N	5	FACU
Poaceae	Secale cereale L.	✓	✓	Annual	Graminoid	AG	Introduced	N	0	NA
Poaceae	Setaria viridis (L.) P. Beauv.	✓		Annual	Graminoid	AG	Introduced	N	0	UPL
Poaceae	Sorghastrum nutans (L.) Nash	✓		Perennial	Graminoid	PG	Native	N	10	FACU
Poaceae	Sporobolus airoides (Torr.) Torr.	✓		Perennial	Graminoid	PG	Native	N	5	FAC
Poaceae	Sporobolus cryptandrus (Torr.) A. Gray	✓	✓	Perennial	Graminoid	PG	Native	N	2	FACU
Poaceae	Thinopyrum intermedium (Host) Barkworth & D.R. Dewey	✓		Perennial	Graminoid	PG	Introduced	N	0	UPL
Poaceae	Triticum aestivum L.	✓		Annual	Graminoid	AG	Introduced	N	0	NA
Poaceae	Vulpia octoflora (Walter) Rydb.	✓		Annual	Graminoid	AG	Native	N	3	FACU
Polemoniaceae	Aliciella pinnatifida (Nutt. ex Gray) J.M. Porter	✓		Variable	Forb	VF	Native	N	NA	FAC
Polemoniaceae	Phlox sp. L.	✓		Perennial	Forb	PF	NA	Y	NA	NA
Polemoniaceae	Phlox paniculata L.	✓		Perennial	Forb	PF	Introduced	Y	0	FACU
Polygonaceae	Eriogonum annuum Nutt.	✓		Annual	Forb	AF	Native	N	4	UPL
Polygonaceae	Eriogonum effusum Nutt.		✓	Perennial	Woody	W	Native	N	5	UPL
Polygonaceae	Fallopia convolvulus (L.) Á. Löve	✓		Annual	Forb	AF	Native	N	0	FACU
Polygonaceae	Fallopia scandens (L.) Holub	✓		Variable	Forb	VF	Native	N	0	FACU
Polygonaceae	Persicaria bicornis (Raf.) Nieuwl.	✓		Annual	Forb	AF	Native	N	4	FACW
Polygonaceae	Persicaria hydropiper (L.) Spach	✓		Annual	Forb	AF	Introduced	N	0	OBL
Polygonaceae	Persicaria lapathifolia (L.) Delarbre	✓		Annual	Forb	AF	Introduced	N	0	OBL
Polygonaceae	Persicaria maculosa S.F. Gray	✓	✓	Annual	Forb	AF	Introduced	N	0	FACW
Polygonaceae	Persicaria pensylvanica (L.) M. Gómez	✓		Annual	Forb	AF	Native	N	4	FACW
Polygonaceae	Polygonum aviculare L.	✓	✓	Annual	Forb	AF	Introduced	N	0	FAC
Polygonaceae	Rumex crispus L.	✓	✓	Perennial	Forb	PF	Introduced	N	0	FAC
Polygonaceae	Rumex stenophyllus Ledeb.	✓		Perennial	Forb	PF	Introduced	N	0	FACW
Polygonaceae	Rumex triangulivalvis (Danser) Rech. f.	✓		Perennial	Forb	PF	Native	N	4	FACW
Polygonaceae	Rumex utahensis Rech. f.	✓		Perennial	Forb	PF	Native	N	4	NA
Polygonaceae	Rumex venosus Pursh	✓		Perennial	Forb	PF	Native	N	4	FAC
Portulacaceae	Portulaca oleracea L.	✓	✓	Annual	Forb	AF	Introduced	N	0	FAC
Potamogetonaceae	Potamogeton foliosus Raf.	✓		Perennial	Forb	PF	Native	N	4	OBL
Ranunculaceae	Clematis ligusticifolia Nutt.	✓		Perennial	Woody	W	Native	N	4	FAC
Ranunculaceae	Consolida ambigua (L.) P.W. Ball & Heywood	✓		Annual	Forb	AF	Introduced	Y	0	NA
Ranunculaceae	Ranunculus sceleratus var. multifidus Nutt.	✓		Annual	Forb	AF	Native	N	1	OBL
Rhamnaceae	Rhamnus cathartica L.	✓	✓	Perennial	Woody	W	Introduced	N	0	FACU
Rhamnaceae	Rhamnus frangula L.	✓		Perennial	Woody	W	Introduced	N	0	FAC
Rosaceae	Amelanchier sp. Medik.	✓	✓	Perennial	Woody	W	NA	NA	NA	NA
Rosaceae	Cercocarpus montanus Raf.	✓		Perennial	Woody	W	Native	N	6	UPL
Rosaceae	Cotoneaster acutifolius Turcz.	✓		Perennial	Woody	W	Introduced	Y	0	NA
Rosaceae	Crataegus mollis (Torr. & A. Gray) Scheele	✓		Perennial	Woody	W	Introduced	Y	0	FAC
Rosaceae	Crataegus monogyna Jacq.	✓		Perennial	Woody	W	Introduced	Y	0	FAC
Rosaceae	Crataegus succulenta Schrad. ex Link	✓	✓	Perennial	Woody	W	Native	N	5	FAC
Rosaceae	Fallugia paradoxa (D. Don) Endl. ex Torr.	✓		Perennial	Woody	W	Native	N	6	NA
Rosaceae	Malus sp. P. Mill.	✓	✓	Perennial	Woody	W	Introduced	Y	0	NA
Rosaceae	Potentilla fruticosa L.	✓		Perennial	Woody	W	Native	N	4	FACW
Rosaceae	Potentilla recta L.	✓		Perennial	Woody	W	Introduced	N	0	UPL
Rosaceae	Prunus americana Marshall	✓	✓	Perennial	Woody	W	Native	N	6	FACU
Rosaceae	Prunus cerasifera L.	✓		Perennial	Woody	W	Introduced	Y	0	NA
Rosaceae	Prunus cerasus L.	✓		Perennial	Woody	W	Introduced	Y	0	NA
Rosaceae	Prunus persica (L.) Batsch	✓	✓	Perennial	Woody	W	Introduced	Y	0	NA
Rosaceae	Prunus pumila var. besseyi (L.H. Bailey) Gleason		✓	Perennial	Woody	W	Native	N	10	UPL
Rosaceae	Prunus sp. L.		✓	Perennial	Woody	W	NA	NA	NA	NA
Rosaceae	Prunus tomentosa Thunb.	✓		Perennial	Woody	W	Introduced	Y	0	NA
Rosaceae	Prunus virginiana L.	✓	✓	Perennial	Woody	W	Native	N	4	FACU
Rosaceae	Pyracantha sp. M. Roem.	✓		Perennial	Woody	W	Introduced	Y	0	NA
Rosaceae	Pyrus sp. L.	✓		Perennial	Woody	W	Introduced	Y	0	NA
Rosaceae	Rosa sp. L.	✓		Perennial	Woody	W	Introduced	Y	0	NA
Rosaceae	Rosa blanda Aiton	✓	✓	Perennial	Woody	W	Native	N	5	FACU
Rosaceae	Rubus deliciosus Torr.	✓		Perennial	Woody	W	Native	N	6	UPL
Rosaceae	Spiraea vanhouttei (Briot) Zabel	✓		Perennial	Woody	W	Introduced	Y	0	NA
Rubiaceae	Galium aparine L.	✓	✓	Annual	Forb	AF	Introduced	N	0	FACU
Rubiaceae	Galium odoratum (L.) Scop.	✓		Perennial	Forb	PF	Introduced	Y	0	NA
Salicaceae	Populus acuminata Rydb.	✓		Perennial	Woody	W	Native	N	5	FAC
Salicaceae	Populus angustifolia James	✓	✓	Perennial	Woody	W	Native	N	5	FACW
Salicaceae	Populus deltoides W. Bartram ex Marshall	✓	✓	Perennial	Woody	W	Native	N	4	FACW
Salicaceae	Salix amygdaloides Andersson	✓	✓	Perennial	Woody	W	Native	N	5	FACW
Salicaceae	Salix babylonica L.	✓		Perennial	Woody	W	Introduced	Y	0	FACW
Salicaceae	Salix eriocephala Michx.	✓		Perennial	Woody	W	Native	N	6	FACW
Salicaceae	Salix exigua subsp. exigua	✓	✓	Perennial	Woody	W	Native	N	3	FACW
Salicaceae	Salix fragilis L.	✓	✓	Perennial	Woody	W	Introduced	N	0	FAC
Santalaceae	Comandra umbellata (L.) Nutt.	✓		Perennial	Forb	PF	Native	N	5	UPL
Sapindaceae	Acer ginnala Maxim.	✓		Perennial	Woody	W	Introduced	Y	0	NA
Sapindaceae	Acer glabrum Torr.	✓		Perennial	Woody	W	Native	N	7	FACU
Sapindaceae	Acer negundo L.	✓	✓	Perennial	Woody	W	Introduced	N	0	FAC
Sapindaceae	Acer platanoides L.	✓		Perennial	Woody	W	Introduced	Y	0	UPL
Sapindaceae	Acer saccharinum L.	✓		Perennial	Woody	W	Introduced	Y	0	FAC
Sapindaceae	Aesculus glabra Willd.	✓		Perennial	Woody	W	Introduced	Y	0	FAC
Sapindaceae	Koelreuteria paniculata Laxm.	✓		Perennial	Woody	W	Introduced	Y	0	NA
Scrophulariaceae	Buddleja davidii Franch.	✓		Perennial	Woody	W	Introduced	Y	0	FACU
Scrophulariaceae	Verbascum thapsus L.	✓	✓	Variable	Forb	VF	Introduced	N	0	FACU
Simaroubaceae	Ailanthus altissima (Mill.) Swingle	✓		Perennial	Woody	W	Introduced	N	0	FACU
Smilacaceae	Smilax lasioneura Hook.	✓		Perennial	Woody	W	Native	N	7	NA
Solanaceae	Lycium barbarum L.	✓		Perennial	Woody	W	Introduced	Y	0	NA
Solanaceae	Physalis hederifolia var. comata (Rydb.) Waterf.	✓		Perennial	Forb	PF	Native	N	5	NA
Solanaceae	Physalis heterophylla Nees	✓		Perennial	Forb	PF	Native	N	5	UPL
Solanaceae	Physalis hispida (Waterfall) Cronq.	✓		Perennial	Forb	PF	Native	N	5	UPL
Solanaceae	Physalis longifolia Nutt.	✓		Perennial	Forb	PF	Native	N	NA	UPL
Solanaceae	Solanum nigrum L.	✓		Variable	Forb	VF	Native	N	2	FACU
Solanaceae	Solanum rostratum Dunal	✓		Annual	Forb	AF	Introduced	N	0	UPL
Solanaceae	Solanum triflorum Nutt.	✓		Annual	Forb	AF	Native	N	2	UPL
Typhaceae	Typha angustifolia L.	✓	✓	Perennial	Forb	PF	Native	N	0	OBL
Typhaceae	Typha domingensis Pers.	✓		Perennial	Forb	PF	Native	N	4	OBL
Typhaceae	Typha latifolia L.	✓		Perennial	Forb	PF	Native	N	2	OBL
Ulmaceae	Ulmus americana L.	✓		Perennial	Woody	W	Native	Y	NA	FAC
Ulmaceae	Ulmus pumila L.	✓	✓	Perennial	Woody	W	Introduced	N	0	UPL
Urticaceae	Urtica dioica L.	✓	✓	Perennial	Forb	PF	Native	N	3	FAC
Verbenaceae	Verbena bracteata Cav. ex Lag. & Rodr.	✓	✓	Variable	Forb	VF	Introduced	N	0	FAC
Vitaceae	Parthenocissus vitacea (Knerr) A.S. Hitchc.	✓	✓	Perennial	Woody	W	Native	N	NA	FACU
Vitaceae	Vitis acerifolia Raf.	✓		Perennial	Woody	W	Native	N	6	NA
Vitaceae	Vitis riparia Michx.	✓	✓	Perennial	Woody	W	Native	N	5	FAC
Xanthorrhoeaceae	Hemerocallis sp. L.	✓		Perennial	Forb	PF	Introduced	Y	0	FACU
Zygophyllaceae	Tribulus terrestris L.	✓		Annual	Forb	AF	Introduced	N	0	UPL
